# Supplementary material for: The assembly platform FimD is required to obtain the most stable quaternary structure of type 1 pili
Source: Nat Commun. 2024 Apr 8;15:3032. doi: 10.1038/s41467-024-47212-9 (PMC11001860; doi:10.1038/s41467-024-47212-9)
Supplement: Supplementary file 4 — Source Data [file 41467_2024_47212_MOESM4_ESM.xlsx]

## Sheet: Unfolding kinetics, Vplots
P pili unfolding kinetics (Figure 3)							Type 1 pili unfolding kinetics (Figure 1)								Figure 2 and S4
PapAD pili			in vivo P pili				in vivo pili (short)			in vivo pili (long)					FimD-cat pili (FimA-FimC) 25*C			FimD-cat pili (FimA-FimChis) 25*C			FimD-cat pili (FimA-FimC) 37*C			FimD-cat pili (FimA-FimC) + FimG				in vitro pili (FimA-FimC+DDM)			in vitro pili (FimA-FimC)			in vitro pili (FimA)
GdmCl, M	ln(kobs)		GdmCl, M	ln(kobs)			GdmCl, M	ln(kobs)		GdmCl, M	ln(kobs)				GdmCl, M	ln(kobs)		GdmCl, M	ln(kobs)		GdmCl, M	ln(kobs)		GdmCl, M	ln(kobs)			GdmCl, M	ln(kobs)		GdmCl, M	ln(kobs)		GdmCl, M	ln(kobs)
6.75074	-7.7072		7.14391	-8.00647			6.63228	-7.64179		6.60735	-8.11684				6.3769	-8.53679		6.48273	-7.32655		6.52011	-7.69478		6.4765	-7.16418			5.79877	-6.60765		5.74914	-6.99619		5.78636	-6.68461
6.71956	-7.59196		7.23136	-7.07006			6.70709	-7.04818		6.67591	-7.13079				6.4018	-8.15485		6.50765	-6.81245		6.61358	-7.03043		6.58242	-6.5571			5.89809	-6.38896		5.76155	-6.90786		5.81119	-6.61509
6.75697	-6.99127		7.30008	-6.70074			6.83806	-5.07198		6.72579	-6.18992				6.52011	-7.63779		6.62605	-6.00759		6.62605	-6.75075		6.67591	-5.47744			5.9602	-5.74148		5.81739	-6.58567		5.89188	-6.40094
6.90669	-6.77673		7.36257	-6.34814			6.9379	-4.29328		6.73827	-6.41918				6.57619	-6.84949		6.63851	-5.86748		6.66968	-5.4919		6.80687	-4.76534			6.09069	-5.31648		5.88568	-6.49565		5.94157	-5.9835
6.98783	-6.18992		7.43131	-6.02813			7.00031	-4.08163		6.7445	-6.0792				6.64475	-6.51571		6.73203	-4.85235		6.71332	-5.61029		6.86926	-3.97177			6.06583	-5.31039		5.87326	-6.31443		6.02233	-5.61303
7.07523	-5.71081		7.58135	-5.32466			7.06274	-3.81308		6.80687	-5.62405				6.6946	-6.62258		6.81311	-4.31699		6.80687	-4.69838		6.98158	-3.53461			6.128	-5.11933		5.95399	-5.92943		6.03476	-5.45849
7.21887	-4.97768		7.60011	-5.06246			7.07523	-3.71113		6.82558	-5.68988				6.71956	-5.49677		6.89421	-4.0135		6.86926	-4.43543		7.05025	-3.24496			6.15287	-5.04368		5.9602	-5.86395		6.128	-5.16729
7.30633	-4.43374		7.68765	-4.82208			7.14391	-3.60491		6.83806	-5.21214				6.757	-5.5675		6.98158	-3.74905		7.00031	-3.74524		7.14391	-3.03739			6.23995	-4.66492		6.0534	-5.64646		6.22128	-4.81836
7.37507	-4.22331		7.79398	-4.26371			7.26884	-3.32063		6.87549	-5.42388				6.7757	-4.74328		7.05649	-3.64047		7.03777	-3.77837		7.24385	-2.72114			6.25861	-4.37565		6.09069	-5.44219		6.31462	-4.29182
7.54384	-3.88004		7.88781	-3.65661						6.90045	-4.8371				6.863	-4.29916		7.16265	-3.38139		7.1002	-3.51325		7.35007	-2.64072			6.35197	-4.02519		6.15287	-5.16729		6.41423	-3.73555
										6.93165	-4.56691				7.0315	-3.68012		7.20637	-3.36535		7.20013	-2.94504						6.45159	-3.54253		6.16531	-5.11433		6.56372	-2.65626
										6.95662	-4.62844				7.16265	-3.38228		7.40006	-3.16226		7.29383	-3.0789									6.23373	-4.65963
										6.9691	-4.45761				7.18139	-3.3088					7.35007	-3.04115									6.34574	-4.09896
										7.07523	-3.93939				7.33132	-3.29064															6.43291	-3.44233
										7.09396	-4.09115
										7.13142	-4.34512
										7.1689	-3.87569
										7.20013	-3.94145
										7.26259	-3.63895
										7.26884	-3.62572

## Sheet: unfolding kinetics (Fig 1c)
Unfolding kinetics of a 1:1 mixture of in vitro and in vivo-assembled rods (Figure 1c)
Unfolding pH 2.1, 0M GdmCl			Unfolding pH 2.1, 6.1M GdmCl			Unfolding pH 2.1, 7.1M GdmCl
time, s	CD signal, mdeg		time, s	CD signal, mdeg		time, s	CD signal, mdeg
22	1.586		0	1.51725		0	1.51725
23	1.5756		22	1.4128		22	0.28167
24	1.5663		23	1.404		23	0.24792
25	1.5237		24	1.3593		24	0.23422
26	1.479		25	1.3646		25	0.22663
27	1.5179		26	1.3809		26	0.21911
28	1.5175		27	1.3698		27	0.18322
29	1.5326		28	1.3563		28	0.18459
30	1.5516		29	1.3473		29	0.18152
31	1.5852		30	1.2954		30	0.17577
32	1.5946		31	1.3109		31	0.18911
33	1.5918		32	1.3498		32	0.17758
34	1.615		33	1.3736		33	0.1909
35	1.6154		34	1.3622		34	0.19042
36	1.6284		35	1.3612		35	0.19205
37	1.5992		36	1.3684		36	0.21161
38	1.5644		37	1.3826		37	0.17401
39	1.5308		38	1.4028		38	0.15662
40	1.5624		39	1.4219		39	0.16
41	1.5618		40	1.406		40	0.16222
42	1.5652		41	1.4318		41	0.13773
43	1.58		42	1.435		42	0.14639
44	1.5983		43	1.459		43	0.14603
45	1.6282		44	1.479		44	0.13899
46	1.6386		45	1.472		45	0.13986
47	1.6664		46	1.4831		46	0.16429
48	1.6401		47	1.4532		47	0.18397
49	1.6303		48	1.458		48	0.16128
50	1.629		49	1.4432		49	0.15773
51	1.6103		50	1.4352		50	0.15064
52	1.5754		51	1.4034		51	0.15427
53	1.5521		52	1.3657		52	0.14867
54	1.5318		53	1.3657		53	0.17204
55	1.5314		54	1.3974		54	0.17661
56	1.5173		55	1.385		55	0.14054
57	1.5186		56	1.3838		56	0.16375
58	1.4977		57	1.3579		57	0.17957
59	1.486		58	1.3711		58	0.16278
60	1.5108		59	1.4028		59	0.17569
61	1.5338		60	1.4266		60	0.19192
62	1.534		61	1.4121		61	0.15917
63	1.5376		62	1.4026		62	0.12723
64	1.5324		63	1.3741		63	0.12572
65	1.5385		64	1.4152		64	0.09777
66	1.5333		65	1.4247		65	0.07731
67	1.539		66	1.4007		66	0.10122
68	1.5278		67	1.4142		67	0.11421
69	1.4911		68	1.345		68	0.07136
70	1.4673		69	1.3428		69	0.08507
71	1.4698		70	1.3441		70	0.08556
72	1.4656		71	1.3687		71	0.069
73	1.4622		72	1.3281		72	0.08166
74	1.4788		73	1.2871		73	0.09224
75	1.4925		74	1.2937		74	0.08544
76	1.4922		75	1.2599		75	0.07118
77	1.4902		76	1.3201		76	0.07064
78	1.5181		77	1.3255		77	0.10001
79	1.5368		78	1.2917		78	0.10895
80	1.5152		79	1.3003		79	0.13481
81	1.5159		80	1.2951		80	0.14398
82	1.4967		81	1.3387		81	0.11716
83	1.5349		82	1.3265		82	0.11589
84	1.5463		83	1.3147		83	0.10319
85	1.5418		84	1.2801		84	0.13278
86	1.5379		85	1.32		85	0.10936
87	1.5482		86	1.3349		86	0.08892
88	1.5758		87	1.2899		87	0.10476
89	1.5781		88	1.2843		88	0.10719
90	1.5727		89	1.2741		89	0.11354
91	1.527		90	1.3023		90	0.12648
92	1.5076		91	1.3088		91	0.10504
93	1.5144		92	1.2898		92	0.08098
94	1.514		93	1.2818		93	0.07225
95	1.5089		94	1.2548		94	0.09714
96	1.515		95	1.2844		95	0.08926
97	1.5068		96	1.2878		96	0.04925
98	1.5379		97	1.3158		97	0.0376
99	1.5365		98	1.2839		98	-0.000864585
100	1.5266		99	1.3047		99	-0.01468
101	1.5345		100	1.321		100	-0.02666
102	1.5111		101	1.2851		101	-0.01695
103	1.5142		102	1.2879		102	-0.0353
104	1.456		103	1.3229		103	-0.05674
105	1.4518		104	1.2966		104	-0.03255
106	1.457		105	1.2909		105	-0.03214
107	1.4902		106	1.2742		106	0.00401
108	1.5137		107	1.2509		107	0.00695
109	1.4738		108	1.2699		108	0.00518
110	1.4919		109	1.3		109	0.00538
111	1.4981		110	1.2971		110	0.01938
112	1.5363		111	1.2603		111	0.02964
113	1.5683		112	1.2426		112	0.0204
114	1.5692		113	1.2354		113	0.01639
115	1.5774		114	1.2467		114	0.00558
116	1.5773		115	1.2474		115	-0.01704
117	1.6141		116	1.1992		116	0.00453
118	1.5932		117	1.1537		117	0.02634
119	1.5864		118	1.1512		118	0.02799
120	1.5862		119	1.1445		119	0.05251
121	1.5763		120	1.1601		120	0.04872
122	1.5182		121	1.1885		121	0.05618
123	1.4967		122	1.199		122	0.08411
124	1.4961		123	1.1935		123	0.11172
125	1.4997		124	1.2164		124	0.09221
126	1.5103		125	1.2275		125	0.07136
127	1.4953		126	1.2329		126	0.0541
128	1.4705		127	1.2736		127	0.05462
129	1.4353		128	1.255		128	0.05754
130	1.4585		129	1.2747		129	0.083
131	1.4515		130	1.2583		130	0.06294
132	1.4347		131	1.2551		131	0.00864
133	1.406		132	1.249		132	0.00499
134	1.4184		133	1.2366		133	0.0151
135	1.4252		134	1.2382		134	0.02896
136	1.45		135	1.207		135	-0.00107
137	1.4338		136	1.2279		136	-0.000144998
138	1.4413		137	1.1845		137	-0.01105
139	1.451		138	1.1795		138	-0.01936
140	1.4674		139	1.1856		139	-0.00216
141	1.49		140	1.1894		140	-0.01253
142	1.5246		141	1.187		141	-0.04209
143	1.5321		142	1.2161		142	-0.04426
144	1.4927		143	1.2208		143	-0.02874
145	1.5068		144	1.245		144	-0.02784
146	1.5118		145	1.263		145	-0.03521
147	1.5049		146	1.2718		146	-0.0128
148	1.5024		147	1.2837		147	-0.01031
149	1.4736		148	1.2592		148	0.01127
150	1.4332		149	1.2475		149	0.04382
151	1.436		150	1.2244		150	0.05054
152	1.4864		151	1.2184		151	0.03156
153	1.502		152	1.1925		152	0.01923
154	1.4931		153	1.1682		153	-0.00315
155	1.4861		154	1.1657		154	-0.01302
156	1.5001		155	1.1431		155	-0.02348
157	1.4871		156	1.1458		156	-0.0045
158	1.5019		157	1.1468		157	-0.0216
159	1.4966		158	1.1525		158	-0.03164
160	1.467		159	1.1463		159	-0.02411
161	1.4584		160	1.1419		160	-0.05003
162	1.4339		161	1.1485		161	-0.01695
163	1.4277		162	1.1258		162	-0.0188
164	1.4132		163	1.1471		163	-0.00986
165	1.4332		164	1.12		164	-0.03024
166	1.4119		165	1.123		165	-0.05666
167	1.4143		166	1.1247		166	-0.06202
168	1.4381		167	1.1317		167	-0.08229
169	1.438		168	1.1451		168	-0.06351
170	1.469		169	1.15		169	-0.06667
171	1.4835		170	1.1562		170	-0.05728
172	1.4813		171	1.1403		171	-0.08549
173	1.4806		172	1.155		172	-0.08317
174	1.5118		173	1.1723		173	-0.06687
175	1.5561		174	1.1398		174	-0.06049
176	1.5368		175	1.1158		175	-0.03398
177	1.5245		176	1.0827		176	-0.02666
178	1.5467		177	1.0647		177	-0.04132
179	1.541		178	1.0586		178	-0.04013
180	1.5334		179	1.0466		179	-0.02202
181	1.5178		180	1.0198		180	-0.00128
182	1.5153		181	1.007		181	-0.03881
183	1.4735		182	1.0459		182	-0.03639
184	1.4542		183	1.0284		183	-0.05583
185	1.4663		184	1.0519		184	-0.05971
186	1.4346		185	1.02		185	-0.04321
187	1.4396		186	1.0003		186	-0.03653
188	1.4482		187	1.0326		187	-0.03486
189	1.4579		188	1.0238		188	-0.04009
190	1.4398		189	1.0489		189	-0.00698
191	1.4237		190	1.034		190	-0.00492
192	1.4548		191	1.0373		191	-0.00804
193	1.4589		192	1.0246		192	-0.00816
194	1.4736		193	1.0392		193	-0.03962
195	1.4688		194	1.0385		194	-0.08057
196	1.4786		195	1.0159		195	-0.08084
197	1.5053		196	0.99744		196	-0.08636
198	1.4831		197	0.95624		197	-0.08791
199	1.5093		198	0.94593		198	-0.08111
200	1.5329		199	0.92903		199	-0.08184
201	1.5359		200	0.93415		200	-0.08464
202	1.538		201	0.98685		201	-0.07438
203	1.5418		202	0.98716		202	-0.04699
204	1.5137		203	0.9953		203	-0.07284
205	1.4768		204	1.0064		204	-0.07509
206	1.4679		205	0.97699		205	-0.09851
207	1.4335		206	0.97791		206	-0.09169
208	1.42		207	0.9659		207	-0.10524
209	1.3923		208	0.95237		208	-0.09898
210	1.3882		209	0.90564		209	-0.12933
211	1.3996		210	0.88284		210	-0.14089
212	1.4266		211	0.86991		211	-0.14299
213	1.4663		212	0.87788		212	-0.14662
214	1.4781		213	0.91301		213	-0.14216
215	1.521		214	0.90269		214	-0.14445
216	1.5012		215	0.94079		215	-0.11721
217	1.4799		216	0.94052		216	-0.13587
218	1.502		217	0.96918		217	-0.11375
219	1.4869		218	0.97465		218	-0.13021
220	1.4507		219	1.0182		219	-0.12957
221	1.4689		220	1.0263		220	-0.12709
222	1.454		221	1.0103		221	-0.12176
223	1.4324		222	1.0701		222	-0.12391
224	1.4333		223	1.0085		223	-0.13711
225	1.4255		224	0.99716		224	-0.11744
226	1.4099		225	0.99637		225	-0.10676
227	1.4242		226	1.028		226	-0.09098
228	1.4439		227	1.0299		227	-0.09763
229	1.4278		228	1.017		228	-0.09589
230	1.4444		229	0.99166		229	-0.09885
231	1.4823		230	0.96717		230	-0.11181
232	1.4693		231	0.98939		231	-0.11842
233	1.5312		232	0.97275		232	-0.15822
234	1.5186		233	0.9918		233	-0.15431
235	1.5184		234	0.93064		234	-0.16857
236	1.5162		235	0.90186		235	-0.14569
237	1.5276		236	0.8928		236	-0.13584
238	1.5226		237	0.90402		237	-0.14102
239	1.5068		238	0.87011		238	-0.14698
240	1.5067		239	0.87205		239	-0.17417
241	1.475		240	0.87756		240	-0.15959
242	1.4997		241	0.87324		241	-0.17389
243	1.5156		242	0.8714		242	-0.18035
244	1.5491		243	0.86296		243	-0.20046
245	1.5446		244	0.84064		244	-0.20823
246	1.5296		245	0.82997		245	-0.21339
247	1.5509		246	0.83341		246	-0.19655
248	1.5628		247	0.86164		247	-0.16383
249	1.5754		248	0.86711		248	-0.18185
250	1.5428		249	0.85503		249	-0.20216
251	1.5192		250	0.86994		250	-0.18396
252	1.4944		251	0.87729		251	-0.1793
253	1.5135		252	0.89179		252	-0.16752
254	1.5424		253	0.85238		253	-0.12083
255	1.5434		254	0.85096		254	-0.14759
256	1.51		255	0.83473		255	-0.15804
257	1.4889		256	0.86718		256	-0.11729
258	1.4952		257	0.88456		257	-0.0986
259	1.5244		258	0.88212		258	-0.07068
260	1.5526		259	0.85957		259	-0.06934
261	1.5286		260	0.86962		260	-0.08885
262	1.5113		261	0.84976		261	-0.12293
263	1.5239		262	0.86382		262	-0.12639
264	1.5291		263	0.87532		263	-0.12764
265	1.5595		264	0.8351		264	-0.16311
266	1.5808		265	0.81884		265	-0.15772
267	1.5429		266	0.80443		266	-0.1988
268	1.5365		267	0.84363		267	-0.20344
269	1.5261		268	0.82435		268	-0.20693
270	1.5134		269	0.84909		269	-0.20864
271	1.4829		270	0.84853		270	-0.21473
272	1.4983		271	0.83577		271	-0.20525
273	1.4627		272	0.85545		272	-0.21621
274	1.4555		273	0.81574		273	-0.20422
275	1.4883		274	0.81482		274	-0.21718
276	1.4535		275	0.8211		275	-0.21891
277	1.4751		276	0.82231		276	-0.20118
278	1.459		277	0.82058		277	-0.20402
279	1.4865		278	0.83494		278	-0.20648
280	1.4557		279	0.84296		279	-0.2008
281	1.4596		280	0.82929		280	-0.19352
282	1.4813		281	0.88952		281	-0.1719
283	1.4567		282	0.88716		282	-0.15985
284	1.4964		283	0.86607		283	-0.16632
285	1.5114		284	0.90288		284	-0.17537
286	1.4975		285	0.90053		285	-0.19355
287	1.4799		286	0.90856		286	-0.18825
288	1.5385		287	0.89371		287	-0.20697
289	1.5405		288	0.90291		288	-0.22356
290	1.519		289	0.90011		289	-0.25907
291	1.5061		290	0.89386		290	-0.26987
292	1.4787		291	0.87509		291	-0.25766
293	1.4682		292	0.83913		292	-0.26198
294	1.46		293	0.82698		293	-0.23857
295	1.4359		294	0.81783		294	-0.24943
296	1.4006		295	0.779		295	-0.22467
297	1.3896		296	0.7456		296	-0.19986
298	1.4101		297	0.73713		297	-0.19606
299	1.4147		298	0.74907		298	-0.19323
300	1.4265		299	0.74768		299	-0.20932
301	1.4346		300	0.76278		300	-0.21514
302	1.4315		301	0.75233		301	-0.2066
303	1.4588		302	0.74693		302	-0.20948
304	1.4511		303	0.7621		303	-0.24167
305	1.4615		304	0.78754		304	-0.24379
306	1.4624		305	0.76029		305	-0.26789
307	1.4476		306	0.73337		306	-0.28677
308	1.4525		307	0.74312		307	-0.30133
309	1.4573		308	0.74195		308	-0.28248
310	1.4696		309	0.73188		309	-0.29341
311	1.4942		310	0.70094		310	-0.31157
312	1.4668		311	0.68213		311	-0.28853
313	1.4672		312	0.69875		312	-0.27842
314	1.4886		313	0.71079		313	-0.28661
315	1.4611		314	0.69835		314	-0.24154
316	1.4484		315	0.68189		315	-0.23731
317	1.4329		316	0.68029		316	-0.21802
318	1.4223		317	0.69104		317	-0.22138
319	1.3792		318	0.69193		318	-0.20436
320	1.4044		319	0.72243		319	-0.17252
321	1.4297		320	0.72749		320	-0.18695
322	1.4282		321	0.71677		321	-0.18279
323	1.4565		322	0.73985		322	-0.19908
324	1.4617		323	0.79851		323	-0.20346
325	1.4757		324	0.79901		324	-0.20007
326	1.4885		325	0.76175		325	-0.21072
327	1.4931		326	0.77527		326	-0.20863
328	1.5037		327	0.76692		327	-0.25175
329	1.5206		328	0.76322		328	-0.26189
330	1.5131		329	0.74913		329	-0.25471
331	1.503		330	0.73228		330	-0.26616
332	1.5177		331	0.67276		331	-0.26239
333	1.514		332	0.67803		332	-0.25202
334	1.4983		333	0.71384		333	-0.25292
335	1.4659		334	0.71735		334	-0.25408
336	1.45		335	0.70872		335	-0.23231
337	1.4115		336	0.67821		336	-0.22039
338	1.4404		337	0.67485		337	-0.22951
339	1.4683		338	0.68306		338	-0.23446
340	1.469		339	0.7196		339	-0.24844
341	1.4773		340	0.71868		340	-0.28054
342	1.4982		341	0.69922		341	-0.26728
343	1.5189		342	0.67461		342	-0.26541
344	1.5106		343	0.67157		343	-0.31251
345	1.5341		344	0.67792		344	-0.33273
346	1.51		345	0.71637		345	-0.31604
347	1.5183		346	0.73818		346	-0.30247
348	1.5162		347	0.76036		347	-0.28449
349	1.5005		348	0.71807		348	-0.28797
350	1.4793		349	0.70907		349	-0.28895
351	1.4574		350	0.72637		350	-0.31643
352	1.4789		351	0.72992		351	-0.29656
353	1.4609		352	0.74556		352	-0.27748
354	1.4293		353	0.71721		353	-0.29021
355	1.4164		354	0.69132		354	-0.28734
356	1.4069		355	0.69337		355	-0.30545
357	1.429		356	0.71017		356	-0.31861
358	1.4364		357	0.76375		357	-0.29711
359	1.4517		358	0.74582		358	-0.27322
360	1.4491		359	0.75733		359	-0.26908
361	1.4714		360	0.73147		360	-0.24625
362	1.5262		361	0.71894		361	-0.2466
363	1.5408		362	0.72178		362	-0.26985
364	1.5307		363	0.69356		363	-0.26508
365	1.472		364	0.68755		364	-0.26926
366	1.4694		365	0.67363		365	-0.2745
367	1.5189		366	0.69306		366	-0.26755
368	1.5394		367	0.68851		367	-0.25335
369	1.5188		368	0.71511		368	-0.30258
370	1.5285		369	0.72515		369	-0.31868
371	1.5334		370	0.74829		370	-0.29797
372	1.5548		371	0.73713		371	-0.31255
373	1.5783		372	0.75299		372	-0.27584
374	1.5847		373	0.75443		373	-0.26933
375	1.5305		374	0.75117		374	-0.29444
376	1.4982		375	0.77723		375	-0.31881
377	1.5013		376	0.78191		376	-0.28872
378	1.4892		377	0.76102		377	-0.27891
379	1.5096		378	0.75295		378	-0.30016
380	1.49		379	0.74874		379	-0.30126
381	1.4645		380	0.72189		380	-0.33406
382	1.46		381	0.71307		381	-0.34437
383	1.487		382	0.69733		382	-0.35427
384	1.4639		383	0.65853		383	-0.34905
385	1.4704		384	0.63354		384	-0.35198
386	1.4455		385	0.63171		385	-0.37361
387	1.4178		386	0.65712		386	-0.35866
388	1.3773		387	0.63782		387	-0.36023
389	1.3714		388	0.68257		388	-0.34551
390	1.4032		389	0.73937		389	-0.34263
391	1.4061		390	0.73509		390	-0.3445
392	1.4427		391	0.7514		391	-0.36155
393	1.4285		392	0.77591		392	-0.37318
394	1.4564		393	0.80143		393	-0.35436
395	1.4589		394	0.77735		394	-0.35455
396	1.4763		395	0.82575		395	-0.34304
397	1.4891		396	0.80975		396	-0.33453
398	1.5033		397	0.74381		397	-0.35184
399	1.4603		398	0.76244		398	-0.36104
400	1.4272		399	0.71685		399	-0.36666
401	1.4332		400	0.72183		400	-0.34748
402	1.4071		401	0.66405		401	-0.32936
403	1.4034		402	0.65776		402	-0.32805
404	1.3877		403	0.63049		403	-0.36335
405	1.4194		404	0.60385		404	-0.37488
406	1.429		405	0.6303		405	-0.32688
407	1.424		406	0.62378		406	-0.34481
408	1.4677		407	0.6595		407	-0.32017
409	1.4138		408	0.63007		408	-0.28512
410	1.4611		409	0.6552		409	-0.29907
411	1.4538		410	0.63411		410	-0.30771
412	1.475		411	0.65409		411	-0.30001
413	1.4353		412	0.65159		412	-0.29447
414	1.4654		413	0.64298		413	-0.28837
415	1.4948		414	0.63748		414	-0.29076
416	1.4933		415	0.65108		415	-0.29778
417	1.554		416	0.70069		416	-0.31585
418	1.5609		417	0.67805		417	-0.34158
419	1.5605		418	0.67331		418	-0.35802
420	1.6081		419	0.65451		419	-0.36959
421	1.6025		420	0.67298		420	-0.3604
422	1.5692		421	0.6462		421	-0.37468
423	1.5569		422	0.63711		422	-0.35685
424	1.5597		423	0.63296		423	-0.3582
425	1.5367		424	0.59804		424	-0.3753
426	1.5128		425	0.62258		425	-0.36095
427	1.4987		426	0.63899		426	-0.33356
428	1.4482		427	0.62489		427	-0.33733
429	1.4316		428	0.60691		428	-0.35925
430	1.4378		429	0.62632		429	-0.39228
431	1.4525		430	0.61789		430	-0.38045
432	1.4649		431	0.62087		431	-0.42565
433	1.4491		432	0.61581		432	-0.39857
434	1.4447		433	0.61165		433	-0.41241
435	1.4277		434	0.59202		434	-0.42451
436	1.4401		435	0.59418		435	-0.45066
437	1.4258		436	0.5876		436	-0.41435
438	1.4041		437	0.58523		437	-0.37956
439	1.3949		438	0.59966		438	-0.38551
440	1.4183		439	0.6089		439	-0.37687
441	1.4327		440	0.61891		440	-0.3903
442	1.4178		441	0.62289		441	-0.38712
443	1.4135		442	0.64348		442	-0.3836
444	1.4405		443	0.64844		443	-0.34562
445	1.4834		444	0.66264		444	-0.35305
446	1.5158		445	0.67651		445	-0.38089
447	1.5316		446	0.71482		446	-0.39365
448	1.5361		447	0.68926		447	-0.3835
449	1.5377		448	0.68294		448	-0.41701
450	1.5665		449	0.69269		449	-0.41595
451	1.5968		450	0.73302		450	-0.40066
452	1.5693		451	0.75682		451	-0.42202
453	1.6003		452	0.74657		452	-0.435
454	1.5789		453	0.75523		453	-0.4243
455	1.5918		454	0.71911		454	-0.42183
456	1.5566		455	0.7032		455	-0.42287
457	1.5352		456	0.69043		456	-0.40994
458	1.5115		457	0.66316		457	-0.37289
459	1.4937		458	0.63718		458	-0.3885
460	1.5062		459	0.61211		459	-0.39028
461	1.4705		460	0.59712		460	-0.39215
462	1.4697		461	0.56906		461	-0.40764
463	1.4596		462	0.55053		462	-0.39372
464	1.4557		463	0.55611		463	-0.39823
465	1.4384		464	0.54191		464	-0.39909
466	1.485		465	0.55506		465	-0.40436
467	1.4965		466	0.53564		466	-0.40072
468	1.5194		467	0.51572		467	-0.41164
469	1.5497		468	0.55487		468	-0.39965
470	1.5706		469	0.58002		469	-0.40934
471	1.5694		470	0.58952		470	-0.41847
472	1.5699		471	0.61235		471	-0.42354
473	1.5753		472	0.61013		472	-0.4143
474	1.5434		473	0.61749		473	-0.40156
475	1.5273		474	0.61327		474	-0.39872
476	1.5217		475	0.62927		475	-0.3755
477	1.4659		476	0.59299		476	-0.36976
478	1.4597		477	0.56957		477	-0.38931
479	1.4305		478	0.56938		478	-0.37474
480	1.4458		479	0.55028		479	-0.35844
481	1.4446		480	0.54986		480	-0.3687
482	1.4316		481	0.55297		481	-0.39403
483	1.4456		482	0.58468		482	-0.4363
484	1.4406		483	0.59666		483	-0.44701
485	1.4688		484	0.59031		484	-0.45096
486	1.4713		485	0.59344		485	-0.4531
487	1.4504		486	0.62569		486	-0.45095
488	1.4312		487	0.62004		487	-0.45253
489	1.4627		488	0.61385		488	-0.45973
490	1.471		489	0.62214		489	-0.46023
491	1.4939		490	0.60539		490	-0.45068
492	1.4961		491	0.60974		491	-0.44154
493	1.4853		492	0.63432		492	-0.45205
494	1.5149		493	0.62493		493	-0.43867
495	1.5222		494	0.58582		494	-0.45419
496	1.5627		495	0.5816		495	-0.41201
497	1.5534		496	0.60798		496	-0.41832
498	1.5612		497	0.58618		497	-0.42219
499	1.539		498	0.57327		498	-0.41174
500	1.5322		499	0.56689		499	-0.42822
501	1.5311		500	0.548		500	-0.4294
502	1.5273		501	0.54814		501	-0.43658
503	1.5366		502	0.5672		502	-0.3972
504	1.5154		503	0.56456		503	-0.44448
505	1.4939		504	0.5797		504	-0.43764
506	1.4718		505	0.57099		505	-0.45085
507	1.4348		506	0.56252		506	-0.43354
508	1.4525		507	0.54406		507	-0.42243
509	1.4547		508	0.52822		508	-0.45784
510	1.4224		509	0.55345		509	-0.45682
511	1.4202		510	0.54802		510	-0.49516
512	1.4193		511	0.53105		511	-0.49278
513	1.4199		512	0.51216		512	-0.49235
514	1.4227		513	0.52137		513	-0.48932
515	1.4585		514	0.517		514	-0.47393
516	1.4571		515	0.51972		515	-0.48738
517	1.494		516	0.536		516	-0.48553
518	1.4988		517	0.54341		517	-0.49621
519	1.4896		518	0.55919		518	-0.47323
520	1.5108		519	0.56195		519	-0.48001
521	1.4941		520	0.55955		520	-0.51148
522	1.4941		521	0.55483		521	-0.50003
523	1.4956		522	0.57607		522	-0.52004
524	1.4742		523	0.57144		523	-0.52599
525	1.4529		524	0.56818		524	-0.54506
526	1.4801		525	0.51075		525	-0.54082
527	1.4807		526	0.48997		526	-0.52511
528	1.4766		527	0.53339		527	-0.53354
529	1.4966		528	0.47892		528	-0.47851
530	1.4968		529	0.48721		529	-0.48436
531	1.4747		530	0.44143		530	-0.48657
532	1.4978		531	0.44442		531	-0.51071
533	1.5164		532	0.47644		532	-0.48915
534	1.4992		533	0.49876		533	-0.47907
535	1.4814		534	0.49373		534	-0.50745
536	1.4184		535	0.49336		535	-0.52692
537	1.4439		536	0.53102		536	-0.56427
538	1.4561		537	0.52758		537	-0.5599
539	1.476		538	0.54046		538	-0.5695
540	1.4702		539	0.56271		539	-0.55334
541	1.419		540	0.57501		540	-0.55876
542	1.4265		541	0.57267		541	-0.55745
543	1.429		542	0.60086		542	-0.55876
544	1.4755		543	0.57583		543	-0.53833
545	1.4468		544	0.59333		544	-0.52138
546	1.4267		545	0.56531		545	-0.51071
547	1.4402		546	0.58054		546	-0.49202
548	1.4679		547	0.57644		547	-0.4638
549	1.4992		548	0.522		548	-0.43726
550	1.5151		549	0.50657		549	-0.43546
551	1.4893		550	0.49518		550	-0.42247
552	1.501		551	0.47801		551	-0.41164
553	1.4973		552	0.47197		552	-0.40238
554	1.4632		553	0.51449		553	-0.41491
555	1.4778		554	0.49448		554	-0.41509
556	1.4828		555	0.50165		555	-0.42855
557	1.454		556	0.54559		556	-0.47058
558	1.4395		557	0.59108		557	-0.474
559	1.4965		558	0.59019		558	-0.46923
560	1.4697		559	0.61739		559	-0.4794
561	1.464		560	0.63675		560	-0.51978
562	1.5177		561	0.59463		561	-0.52363
563	1.5057		562	0.62488		562	-0.52599
564	1.4842		563	0.58762		563	-0.5116
565	1.531		564	0.59424		564	-0.49086
566	1.5336		565	0.57804		565	-0.52371
567	1.5004		566	0.55729		566	-0.55107
568	1.5188		567	0.54995		567	-0.56046
569	1.5815		568	0.52852		568	-0.55845
570	1.5766		569	0.55383		569	-0.54102
571	1.5777		570	0.51713		570	-0.56036
572	1.5739		571	0.53204		571	-0.57086
573	1.5398		572	0.50636		572	-0.54086
574	1.5249		573	0.47925		573	-0.53821
575	1.5452		574	0.46152		574	-0.51119
576	1.5293		575	0.46019		575	-0.49284
577	1.4923		576	0.4802		576	-0.47606
578	1.4846		577	0.48487		577	-0.48932
579	1.4955		578	0.5193		578	-0.49433
580	1.4877		579	0.49387		579	-0.51204
581	1.4765		580	0.52104		580	-0.5491
582	1.4789		581	0.54057		581	-0.5566
583	1.4907		582	0.57118		582	-0.55891
584	1.4863		583	0.53437		583	-0.57691
585	1.4977		584	0.53074		584	-0.57144
586	1.4752		585	0.5541		585	-0.54149
587	1.4335		586	0.53477		586	-0.52083
588	1.4219		587	0.54201		587	-0.49879
589	1.4518		588	0.52531		588	-0.48498
590	1.4541		589	0.54796		589	-0.47078
591	1.4575		590	0.5261		590	-0.48791
592	1.4417		591	0.52959		591	-0.48996
593	1.4077		592	0.53033		592	-0.49087
594	1.4664		593	0.53818		593	-0.49869
595	1.4771		594	0.55917		594	-0.5072
596	1.5023		595	0.51533		595	-0.48661
597	1.4762		596	0.5358		596	-0.49633
598	1.4952		597	0.53802		597	-0.50695
599	1.4727		598	0.52199		598	-0.50948
600	1.4878		599	0.54346		599	-0.51179
600	0.55151		600	0.55151		600	-0.51948

## Sheet: Thermal unfolding (Fig 2d)
in vitro			FimD-cat			in vivo
Temperature, *C	CD signal, normalized		Temperature, *C	CD signal, normalized		Temperature, *C	CD signal, normalized
26.6	0.98531		25.6	1.0177		25.6	1.06702
26.8	0.99107		25.8	1.02845		25.8	1.07768
27	0.99804		26	1.0282		26	1.09883
27.2	0.96633		26.2	0.99478		26.2	1.07697
27.4	0.94045		26.4	1.01814		26.4	1.05104
27.6	0.96131		26.6	1.01104		26.6	1.05085
27.8	0.96752		26.8	0.99513		26.8	1.04612
28	0.98465		27	1.00705		27	1.01613
28.2	0.97227		27.2	1.01283		27.2	1.0236
28.4	0.98384		27.4	0.9797		27.4	1.02403
28.6	0.98041		27.6	0.95695		27.6	1.00452
28.8	0.98107		27.8	0.95537		27.8	1.0154
29	0.98366		28	0.97362		28	1.01688
29.2	0.96365		28.2	0.98559		28.2	0.99704
29.4	1.0141		28.4	0.95476		28.4	0.9812
29.6	1.01509		28.6	0.94539		28.6	1.0147
29.8	0.99463		28.8	0.96831		28.8	1.02256
30	0.98736		29	0.99959		29	1.00314
30.2	1.0097		29.2	0.99976		29.2	1.02891
30.4	0.98036		29.4	1.0005		29.4	0.99974
30.6	0.98915		29.6	1.02226		29.6	0.97037
30.8	0.99076		29.8	1.02012		29.8	0.97018
31	0.99498		30	1.02074		30	1.00768
31.2	0.97638		30.2	1.00452		30.2	1.00704
31.4	1.01288		30.4	1.02071		30.4	0.97662
31.6	1.02389		30.6	1.00512		30.6	0.9934
31.8	1.03573		30.8	1.00464		30.8	0.98871
32	0.99909		31	1.00873		31	0.98974
32.2	1.00651		31.2	1.01141		31.2	0.97961
32.4	0.98271		31.4	1.01638		31.4	0.97335
32.6	0.97426		31.6	1.00182		31.6	0.95565
32.8	0.96819		31.8	1.03558		31.8	0.96604
33	1.01569		32	1.02074		32	0.96864
33.2	1.03519		32.2	0.99571		32.2	0.97004
33.4	1.02706		32.4	0.99434		32.4	0.96284
33.6	0.98368		32.6	0.98579		32.6	0.97776
33.8	0.9662		32.8	0.98585		32.8	0.98535
34	0.98363		33	1.00136		33	0.97486
34.2	1.04862		33.2	1.00761		33.2	0.98542
34.4	1.04595		33.4	1.01222		33.4	0.97977
34.6	1.00819		33.6	0.99319		33.6	0.976
34.8	1.02182		33.8	1.00641		33.8	0.97859
35	1.02656		34	0.99049		34	0.96756
35.2	0.99433		34.2	1.00474		34.2	0.95051
35.4	0.99289		34.4	0.99599		34.4	0.96649
35.6	1.02043		34.6	0.97464		34.6	0.96575
35.8	1.02953		34.8	0.98326		34.8	1.01863
36	1.02252		35	1.00108		35	0.9952
36.2	1.01512		35.2	1.00627		35.2	0.9591
36.4	1.0112		35.4	1.00512		35.4	0.98034
36.6	1.01682		35.6	0.95956		35.6	0.98289
36.8	1.01477		35.8	0.96296		35.8	0.97662
37	0.98863		36	0.97558		36	0.97578
37.2	0.99624		36.2	0.99658		36.2	0.96469
37.4	1.0506		36.4	0.99637		36.4	0.97234
37.6	1.02831		36.6	1.02319		36.6	0.97258
37.8	1.01172		36.8	0.99535		36.8	0.95183
38	1.01623		37	1.00842		37	0.97607
38.2	1.01356		37.2	1.00499		37.2	0.96838
38.4	1.00539		37.4	0.97241		37.4	0.99744
38.6	1.01952		37.6	0.99186		37.6	0.98876
38.8	1.01785		37.8	0.98538		37.8	0.95418
39	1.02339		38	0.98611		38	0.97325
39.2	1.03819		38.2	0.97475		38.2	0.97774
39.4	1.03294		38.4	1.00163		38.4	0.98579
39.6	1.00089		38.6	1.00991		38.6	0.99369
39.8	1.03873		38.8	1.01116		38.8	0.97415
40	1.00628		39	0.98641		39	0.99737
40.2	0.99288		39.2	0.98429		39.2	0.97168
40.4	1.01054		39.4	1.01097		39.4	0.98019
40.6	0.99729		39.6	1.0141		39.6	0.98564
40.8	0.99315		39.8	1.01783		39.8	0.99711
41	0.98927		40	0.98116		40	1.00209
41.2	1.00226		40.2	0.97268		40.2	1.01386
41.4	0.98683		40.4	1.02836		40.4	1.00503
41.6	0.9765		40.6	1.02753		40.6	0.99301
41.8	1.00413		40.8	1.00549		40.8	1.02246
42	1.01009		41	1.00126		41	1.01134
42.2	1.01028		41.2	0.98966		41.2	1.02464
42.4	1.02188		41.4	0.99625		41.4	0.99056
42.6	1.01913		41.6	1.00157		41.6	1.00931
42.8	1.02261		41.8	0.99113		41.8	0.97539
43	1.0109		42	1.01025		42	0.97901
43.2	1.00451		42.2	0.99577		42.2	0.99378
43.4	1.00201		42.4	1.00503		42.4	0.95961
43.6	1.01171		42.6	0.99917		42.6	1.02229
43.8	1.01243		42.8	0.99424		42.8	1.02062
44	1.00476		43	0.98985		43	0.99588
44.2	0.98509		43.2	0.99623		43.2	0.99029
44.4	0.98853		43.4	1.00788		43.4	1.01023
44.6	1.00713		43.6	0.99215		43.6	1.02951
44.8	0.98116		43.8	0.98019		43.8	1.02577
45	0.98184		44	1.02149		44	1.02385
45.2	0.99534		44.2	1.02042		44.2	1.00104
45.4	0.99494		44.4	0.99621		44.4	1.04917
45.6	1.01957		44.6	0.97829		44.6	1.03533
45.8	0.99435		44.8	0.98621		44.8	1.03389
46	0.96301		45	0.99352		45	0.99589
46.2	0.99427		45.2	1.01071		45.2	0.99278
46.4	0.97632		45.4	1.03097		45.4	0.98929
46.6	1.00513		45.6	1.0215		45.6	1.01227
46.8	1.02204		45.8	1.00404		45.8	1.01405
47	0.95437		46	0.99999		46	0.99374
47.2	0.96049		46.2	1.00507		46.2	1.00869
47.4	0.98568		46.4	1.01153		46.4	1.01431
47.6	0.99034		46.6	1.01014		46.6	1.0135
47.8	0.9553		46.8	1.00088		46.8	0.99508
48	0.96886		47	1.00735		47	0.97186
48.2	0.99222		47.2	0.99338		47.2	0.98665
48.4	0.98272		47.4	0.98696		47.4	1.0159
48.6	0.96355		47.6	1.00416		47.6	0.98972
48.8	0.94672		47.8	1.01125		47.8	0.98289
49	0.93549		48	1.0005		48	1.03462
49.2	0.93022		48.2	1.00084		48.2	1.05083
49.4	0.92685		48.4	0.99849		48.4	1.07345
49.6	0.9614		48.6	1.01553		48.6	0.97898
49.8	0.95896		48.8	1.02818		48.8	0.98768
50	0.93198		49	1.02652		49	0.99546
50.2	0.93757		49.2	1.06073		49.2	1.03958
50.4	0.91497		49.4	1.0112		49.4	1.01115
50.6	0.91027		49.6	1.00392		49.6	1.01244
50.8	0.95785		49.8	0.99183		49.8	1.02932
51	0.91829		50	0.98838		50	0.99942
51.2	0.90322		50.2	0.99838		50.2	1.01437
51.4	0.93195		50.4	1.01029		50.4	1.02625
51.6	0.91671		50.6	1.02211		50.6	0.9991
51.8	0.8961		50.8	1.00326		50.8	1.01046
52	0.86436		51	1.01753		51	0.99099
52.2	0.86177		51.2	1.02883		51.2	0.98955
52.4	0.8632		51.4	0.99298		51.4	1.01107
52.6	0.87631		51.6	1.00213		51.6	0.98222
52.8	0.86666		51.8	1.00057		51.8	0.98829
53	0.83152		52	0.99967		52	0.99252
53.2	0.82879		52.2	1.00055		52.2	1.00117
53.4	0.8711		52.4	0.99435		52.4	0.99047
53.6	0.87109		52.6	0.99437		52.6	0.98129
53.8	0.84972		52.8	0.98755		52.8	1.02889
54	0.84923		53	1.03925		53	1.02142
54.2	0.83303		53.2	1.04706		53.2	0.99708
54.4	0.7978		53.4	1.01459		53.4	1.02071
54.6	0.80914		53.6	1.01743		53.6	1.038
54.8	0.79142		53.8	0.96524		53.8	1.01626
55	0.79764		54	0.97605		54	0.989
55.2	0.78892		54.2	0.98444		54.2	1.0079
55.4	0.7846		54.4	0.98487		54.4	1.0014
55.6	0.79264		54.6	0.98996		54.6	0.99081
55.8	0.76732		54.8	0.99493		54.8	1.00022
56	0.77693		55	1.00553		55	1.00933
56.2	0.71649		55.2	0.99779		55.2	1.01789
56.4	0.7213		55.4	1.02194		55.4	1.00746
56.6	0.69135		55.6	1.03483		55.6	1.02979
56.8	0.65269		55.8	1.01066		55.8	1.03564
57	0.65814		56	0.99874		56	0.99034
57.2	0.6532		56.2	1.01549		56.2	0.99614
57.4	0.67994		56.4	0.99495		56.4	1.00102
57.6	0.59467		56.6	0.99224		56.6	0.99149
57.8	0.59103		56.8	1.00956		56.8	0.98355
58	0.57944		57	0.99131		57	0.9629
58.2	0.5571		57.2	1.00047		57.2	0.94537
58.4	0.53845		57.4	1.01088		57.4	0.99632
58.6	0.51189		57.6	1.02181		57.6	0.99803
58.8	0.51546		57.8	0.9933		57.8	0.98408
59	0.51718		58	1.01036		58	0.99099
59.2	0.45888		58.2	1.01675		58.2	1.01117
59.4	0.45297		58.4	1.01917		58.4	0.98874
59.6	0.4317		58.6	1.00944		58.6	0.99794
59.8	0.42319		58.8	0.99841		58.8	0.99217
60	0.43395		59	1.00596		59	1.00993
60.2	0.41485		59.2	0.99993		59.2	0.99987
60.4	0.39045		59.4	0.98867		59.4	0.98546
60.6	0.40642		59.6	0.97732		59.6	0.99206
60.8	0.38555		59.8	0.96404		59.8	1.01527
61	0.31628		60	0.9817		60	1.02259
61.2	0.33665		60.2	0.96906		60.2	1.00996
61.4	0.33752		60.4	0.99624		60.4	0.97846
61.6	0.29175		60.6	1.00029		60.6	0.99013
61.8	0.27379		60.8	0.99505		60.8	1.01703
62	0.27769		61	0.99491		61	0.97764
62.2	0.23699		61.2	0.99932		61.2	1.00468
62.4	0.2443		61.4	0.98013		61.4	1.01058
62.6	0.1997		61.6	0.97506		61.6	1.0159
62.8	0.19005		61.8	0.9851		61.8	1.01464
63	0.19596		62	0.99454		62	1.01337
63.2	0.16732		62.2	0.9756		62.2	1.02339
63.4	0.18327		62.4	0.98097		62.4	1.02055
63.6	0.14798		62.6	0.98489		62.6	1.0164
63.8	0.16798		62.8	0.99285		62.8	1.00297
64	0.12557		63	0.97024		63	1.03038
64.2	0.13792		63.2	0.96406		63.2	1.00579
64.4	0.14285		63.4	1.00583		63.4	1.01178
64.6	0.1346		63.6	0.98583		63.6	1.0062
64.8	0.10651		63.8	0.98848		63.8	1.04298
65	0.11425		64	0.97968		64	1.02704
65.2	0.11352		64.2	0.98274		64.2	0.98193
65.4	0.09147		64.4	0.98309		64.4	0.98604
65.6	0.072		64.6	0.97275		64.6	1.00503
65.8	0.09692		64.8	1.0031		64.8	0.99395
66	0.0586		65	0.96994		65	0.9969
66.2	0.06626		65.2	0.96404		65.2	0.99933
66.4	0.04619		65.4	0.99108		65.4	0.98967
66.6	0.07238		65.6	0.9792		65.6	0.98046
66.8	0.08399		65.8	0.98413		65.8	1.00885
67	0.08254		66	0.97174		66	0.99679
67.2	0.01308		66.2	0.9628		66.2	1.00924
67.4	0.01787		66.4	0.97466		66.4	0.99574
67.6	0.03581		66.6	0.95861		66.6	0.98572
67.8	0.0401		66.8	0.97412		66.8	1.02605
68	0.04762		67	0.94758		67	1.02521
68.2	0.05205		67.2	0.95924		67.2	1.02564
68.4	0.02681		67.4	0.97022		67.4	1.02525
68.6	0.05499		67.6	0.98063		67.6	1.03229
68.8	0.02294		67.8	0.95609		67.8	1.00576
69	0.04537		68	0.97063		68	1.01074
69.2	0.04836		68.2	0.95426		68.2	1.01254
69.4	0.03989		68.4	0.9561		68.4	0.9812
69.6	0.04685		68.6	0.92236		68.6	0.97224
69.8	0.03936		68.8	0.9175		68.8	1.00971
70	0.0402		69	0.93494		69	1.01916
70.2	0.03076		69.2	0.91083		69.2	1.00227
70.4	0.03105		69.4	0.92033		69.4	0.97921
70.6	0.01888		69.6	0.89951		69.6	0.98677
70.8	0.0083		69.8	0.89714		69.8	1.00132
71	0.02975		70	0.87495		70	1.00125
71.2	0.04218		70.2	0.87843		70.2	0.9859
71.4	0.03123		70.4	0.88291		70.4	0.95788
71.6	0.02357		70.6	0.87314		70.6	1.026
71.8	0.01973		70.8	0.84613		70.8	1.02038
72	0.03201		71	0.90713		71	0.96118
72.2	0.02653		71.2	0.89359		71.2	0.96543
72.4	0.01189		71.4	0.89961		71.4	0.96939
72.6	0.00934		71.6	0.82641		71.6	0.97092
72.8	-0.000118529		71.8	0.85918		71.8	0.99696
73	0.03157		72	0.84919		72	0.94735
73.2	0.03135		72.2	0.85352		72.2	0.95043
73.4	0.02877		72.4	0.83223		72.4	0.96561
73.6	0.01389		72.6	0.83587		72.6	0.88212
73.8	0.01932		72.8	0.8132		72.8	0.86099
74	0.01971		73	0.80603		73	0.84706
74.2	0.03622		73.2	0.83662		73.2	0.91412
74.4	-0.01575		73.4	0.85223		73.4	0.91561
74.6	-0.01691		73.6	0.77691		73.6	0.90322
74.8	0.03313		73.8	0.78539		73.8	0.88704
75	0.03332		74	0.78168		74	0.88218
75.2	0.01157		74.2	0.76545		74.2	0.89807
75.4	0.00458		74.4	0.72527		74.4	0.86207
75.6	0.000671479		74.6	0.72687		74.6	0.86309
75.8	-0.00124		74.8	0.72654		74.8	0.87252
76	-0.00478		75	0.70684		75	0.86398
76.2	0.01223		75.2	0.6519		75.2	0.86917
76.4	0.01806		75.4	0.66266		75.4	0.82824
76.6	0.02582		75.6	0.6371		75.6	0.84268
76.8	0.01537		75.8	0.67716		75.8	0.83497
77	0.0098		76	0.67184		76	0.76111
77.2	0.01289		76.2	0.62183		76.2	0.7645
77.4	0.00869		76.4	0.6267		76.4	0.76581
77.6	-0.01254		76.6	0.60812		76.6	0.75646
77.8	-0.00153		76.8	0.57904		76.8	0.75777
78	0.01885		77	0.57639		77	0.72297
78.2	0.02114		77.2	0.56733		77.2	0.72845
78.4	0.0281		77.4	0.55402		77.4	0.69783
78.6	0.00248		77.6	0.55123		77.6	0.67142
78.8	0.00785		77.8	0.49692		77.8	0.69044
79	0.03017		78	0.4837		78	0.69952
79.2	0.01784		78.2	0.49827		78.2	0.59953
79.4	-0.00329		78.4	0.45098		78.4	0.58369
79.6	-0.00172		78.6	0.44965		78.6	0.59297
79.8	0.01834		78.8	0.4552		78.8	0.5861
80	0.01333		79	0.43505		79	0.55841
80.2	-0.000169321		79.2	0.42066		79.2	0.56232
80.4	0.00882		79.4	0.4154		79.4	0.4739
80.6	0.03408		79.6	0.38929		79.6	0.46602
80.8	0.01565		79.8	0.382		79.8	0.36434
81	0.00476		80	0.37736		80	0.35253
81.2	0.01686		80.2	0.31248		80.2	0.40214
81.4	-0.0041		80.4	0.32333		80.4	0.40456
81.6	-0.02196		80.6	0.25311		80.6	0.32261
81.8	-0.00979		80.8	0.25958		80.8	0.32223
82	-0.01785		81	0.27222		81	0.33287
82.2	-0.02748		81.2	0.28576		81.2	0.27259
82.4	-0.01161		81.4	0.26587		81.4	0.28616
82.6	-0.01359		81.6	0.26632		81.6	0.2145
82.8	-0.01411		81.8	0.25291		81.8	0.16998
83	-0.01167		82	0.20486		82	0.16511
83.2	0.01911		82.2	0.18937		82.2	0.1521
83.4	0.01345		82.4	0.2063		82.4	0.18405
83.6	0.0338		82.6	0.21457		82.6	0.14142
83.8	-0.00854		82.8	0.1391		82.8	0.14148
84	-0.000329899		83	0.13272		83	0.12431
84.2	-0.03806		83.2	0.17821		83.2	0.10359
84.4	-0.03259		83.4	0.17871		83.4	0.10512
84.6	0.00948		83.6	0.15534		83.6	0.09595
84.8	0.0038		83.8	0.14545		83.8	0.09784
85	0.00657		84	0.15216		84	0.05289
85.2	0.01505		84.2	0.13176		84.2	0.04807
85.4	0.01104		84.4	0.09808		84.4	0.05315
85.6	-0.02861		84.6	0.10648		84.6	0.03243
85.8	-0.01723		84.8	0.11929		84.8	0.05966
86	0.01557		85	0.11074		85	0.04812
86.2	0.01106		85.2	0.0998		85.2	0.04707
86.4	-0.01595		85.4	0.10456		85.4	0.03481
86.6	0.00685		85.6	0.10556		85.6	0.0435
86.8	0.00377		85.8	0.09911		85.8	0.04934
87	-0.00492		86	0.10103		86	0.06184
87.2	-0.04129		86.2	0.11036		86.2	0.06369
87.4	-0.01066		86.4	0.12152		86.4	0.05191
87.6	0.00709		86.6	0.06839		86.6	0.05184
87.8	0.05484		86.8	0.07026		86.8	0.05498
88	0.04973		87	0.06625		87	0.00128
88.2	-0.00104		87.2	0.07535		87.2	0.000793115
88.4	-0.00335		87.4	0.07447		87.4	-0.00113
88.6	-0.0064		87.6	0.05229		87.6	0.02328
88.8	-0.02809		87.8	0.11358		87.8	0.00545
89	-0.02619		88	0.01915		88	0.07027
89.2	-0.01501		88.2	0.02546		88.2	0.07656
89.4	-0.01677		88.4	0.0546		88.4	0.08538
89.6	0.01303		88.6	0.04885		88.6	0.03771
89.8	0.00709		88.8	0.04096		88.8	0.03602
90	0.01359		89	0.03368		89	0.02798
90.2	-0.01231		89.2	0.04282		89.2	0.03617
90.4	-0.02053		89.4	0.06888		89.4	0.05562
90.6	-0.0288		89.6	0.06984		89.6	0.04056
90.8	-0.00204		89.8	0.0367		89.8	0.05109
91	-0.00811		90	0.03571		90	0.03286
91.2	0.00937		90.2	0.03273		90.2	0.03914
91.4	-0.01585		90.4	0.06392		90.4	0.048
91.6	-0.03808		90.6	0.05551		90.6	0.04489
91.8	0.01129		90.8	0.04462		90.8	0.0182
92	0.02533		91	0.03929		91	0.03749
92.2	-0.00137		91.2	0.04322		91.2	0.03403
92.4	-0.00044109		91.4	0.03317		91.4	0.02041
			91.6	0.00521		91.6	0.00738
			91.8	-0.01215		91.8	-0.002
			92	-0.00343		92	-0.00631
			92.2	0.04016		92.2	-0.00105
			92.4	0.03702		92.4	0.02647
			92.6	0.04397		92.6	0.02051
			92.8	0.00859		92.8	-0.00659
			93	0.0192		93	0.0046
			93.2	0.01855		93.2	0.000401133
			93.4	0.01471		93.4	-0.03596
			93.6	0.00574		93.6	-0.03907
			93.8	0.00191		93.8	-0.04876
			94	0.02575		94	-0.02115
			94.2	0.01397		94.2	-0.03712
			94.4	0.0039		94.4	-0.01266
			94.6	-0.05897		94.6	-0.02346
			94.8	-0.04552		94.8	-0.04249
			95	-0.01591		95	-0.05084
